# Supplementary material for: Intraspecific diversity loss in a predator species alters prey community structure and ecosystem functions
Source: PLoS Biol. 2021 Mar 11;19(3):e3001145. doi: 10.1371/journal.pbio.3001145 (PMC7987174; doi:10.1371/journal.pbio.3001145)
Supplement: S1 Table — Significant p-values are displayed in bold; R2 are shown in brackets. (XLSX) [file pbio.3001145.s006.xlsx]

## Sheet: Sheet1
Response	Effect	p-value	χ2, d.f.
Decomposition rate (0.62)	Diversity of benthic invertebrates	< 0.001	(34.534, 1)
	Abundance of benthic invertebrates	< 0.001	(13.658, 1)
	Mortality	0.399	(0.709, 1)
Pelagic algae stock (0.37)	Diversity of zooplankton	0.747	(0.103, 1)
	Abundance of zooplankton	< 0.001	(13.177, 1)
	Mortality	0.122	(2.394, 1)
