# Supplementary material for: Intraspecific diversity loss in a predator species alters prey community structure and ecosystem functions
Source: PLoS Biol. 2021 Mar 11;19(3):e3001145. doi: 10.1371/journal.pbio.3001145 (PMC7987174; doi:10.1371/journal.pbio.3001145)
Supplement: S2 Table — (XLSX) [file pbio.3001145.s007.xlsx]

## Sheet: Sheet1
Low genotypic richness	Low genotypic richness	High genotypic richness	High genotypic richness
Low functional richness	High functional richness	Low functional richness	High functional richness
CELBag-SALCau	CEOSal-VOLPla	CEOSal-VIASeg-CELBag-SALCau	CEOSal-CELBag-AVEfen-ARZMas
LEZMou-CEOSal	CELBag-GARGen	CEOSal-VIASeg-LEZMou-SALCau	CEOSal-VIASeg-AVEfen-VOLPla
VIACal-SALCau	VIASeg-ARZMas	CEOSal-VIASeg-LEZMou-CELbag	LEZMou-VIASeg-DADou-VOLPla
GARGen-AVEFen	CEOSal-AVEFen	GARGen-AVEFen-DADou-ARZMas	CELBag-VIASeg-ARZMas-VOLPla
VOLPla-ARZmas	LEZMou-DADou	VOLPla-AVEFen-DADou-ARZMas	LEZMou-SALCau-DADou-GARGen
DADou-AVEFen	SALCau-AVEfen	VOLPla-AVEFen-DADou-GARGen	SALCau-CEOSal-GARGen-AVEFen
