# Supplementary material for: Intraspecific diversity loss in a predator species alters prey community structure and ecosystem functions
Source: PLoS Biol. 2021 Mar 11;19(3):e3001145. doi: 10.1371/journal.pbio.3001145 (PMC7987174; doi:10.1371/journal.pbio.3001145)
Supplement: S3 Table — Alg, Algae stock; Dec, decomposition rate; Frich, functional richness; Grich, genotypic richness; Int, FxG interaction; Invab, benthic invertebrates abundance; Invdiv, benthic invertebrates diversity; Zooab, zooplankton abundance; Zoodiv, zooplankton diversity. (XLSX) [file pbio.3001145.s008.xlsx]

## Sheet: Sheet1
Decomposition rate
Full model	Alternative model	Null model
Frich - Dec | {Invab, Invdiv}	Invab - Invdiv | {Frich, Grich}	Invab - Invdiv
Grich- Dec | {Invab, Invdiv}		Invab – Frich
Invab - Invdiv | {Frich, Grich}		Invab – Grich
		Invdiv – Grich
		Invdiv – Frich
		Dec – Frich | {Invab, Invdiv}
		Dec – Grich | {Invab, Invdiv}
Algae stock
Full model	Alternative model	Null model
Int – Zooab | {Frich, Grich}	Int – Zooab | {Frich, Grich}	Zooab – Zoodiv
Int – Alg | {Zooab, Zoodiv}	Zooab – Zoodiv | {Frich, Grich, Int}	Zooab – Frich
Alg – Frich | {Zooab, Zoodiv}		Zooab – Grich
Alg – Grich | {Zooab, Zoodiv }		Zooab – Int
Zooab – Zoodiv | {Frich, Grich, Int}		Zoodiv – Frich
		Zoodiv– Grich
		Zoodiv – Int
		Alg – Frich | {Zooab, Zoodiv}
		Alg – Grich | {Zooab, Zoodiv}
		Alg – Int | { Zooab, Zoodiv}
